# Supplementary material for: Development of a Novel Anti-EpCAM Monoclonal Antibody for Various Applications
Source: Antibodies (Basel). 2022 Jun 8;11(2):41. doi: 10.3390/antib11020041 (PMC9220218; doi:10.3390/antib11020041)
Supplement: Supplementary file 1 [file antibodies-11-00041-s001.zip]

Archive with 1 entries (1 files):
- antibodies-1677625-supplementary.pdf
